# Supplementary material for: SNP Marker Discovery in Koala TLR Genes
Source: PLoS One. 2015 Mar 23;10(3):e0121068. doi: 10.1371/journal.pone.0121068 (PMC4370664; doi:10.1371/journal.pone.0121068)
Supplement: S1 Table — Amino acid sequence accession numbers were all obtained from GenBank, except Xenopus tropicalis TLR9 that was from Ensemble. (XLS) [file pone.0121068.s022.xls]

## Sheet: 工作表1
	Species	TLR	Accession
	Zebrafish,Danio rerio	1-like	XP_697531
		2	NP_997977.1
		3	NP_001013287.2
		4	NP_001124523.1
		5	XP_001919052.2
		7	XP_003199309.2
		8	XP_003199440.1
		9	NP_001124066.1
		21	NP_001186264.1
		22	NP_001122147.1
	African or western clawed frog,	1-like	XP_002938702.2
	Xenopus tropicalis	2	XP_004919797.1
		3	XP_002934448.2
		5	NP_001072359.1
		7	NP_001120883.1
		8	XP_002933859.1
		9	ENSXETG00000005958 (Ensembl)
		13-like	XP_002936443.2
	Chicken, Gallus gallus	1LA	NP_001007489.4
		1LB	NP_001075178.3
		2A	NP_989609.1
		2B	NP_001155122.1
		3	NP_001011691.3
		4	NP_001025864.1
		5	NP_001019757.1
		7	NP_001011688.1
		21	NP_001025729.1
	Tasmanian devil, Sarcophilus harrisii	2	XM_003773130.1
		3	XM_003773017.1
		4	XM_003757076.1
		5	XM_003767727.1
		1/6like	XM_003773313.1
		7	XM_003765580.1
		8	XM_003765579.1
		9	XM_003762588.1
		10	XM_003773322.1
		13	XM_003774898.1
	Gray short-tailed opossum,	2	XM_001375753.1
	Monodelphis domestica	3	XM_001368503.1
		4	XM_001368732.1
		5	XM_001376152.1
		1/6like	XM_003341433.1
		7	XM_003341792.1
		8	XM_001381056.2
		9	XM_001380349.1
		10	XM_00749659.1
		13	XM_001372402.1
	House mouse, Mus musculus	1	NP_001263374.1
		2	NM_003264.3
		3	NM_003265.2
		4	NM_003266
		5	NM_003268.5
		6	NM_006068.4
		7	NM_016562.3
		8	NM_138636.5
		9	NM_017442.3
		10	NM_001017388
		13	NM_205820.1
	Cattle, Bos taurus	1	NP_001039969.1
		2	NM_174197.2
		3	NM_001008664.1
		4	NM_174198.6
		5	NM_001040501.1
		6	NM_001001159.1
		7	NM_001033761.1
		8	NM_001033937.1
		9	NM_183081.1
		10	NM_001076918.2
	Human, Homo sapiens	1	NP_003254.2
		2	NM_011905.3
		3	NM_126166.4
		4	NM_021297.2
		5	NM_016928.2
		6	NM_011604.3
		7	NM_133211.3
		8	NM_133212.2
		9	NM_031178.2
		10	NM_001017388
