# Supplementary material for: SNP Marker Discovery in Koala TLR Genes
Source: PLoS One. 2015 Mar 23;10(3):e0121068. doi: 10.1371/journal.pone.0121068 (PMC4370664; doi:10.1371/journal.pone.0121068)
Supplement: S2 Table — (XLS) [file pone.0121068.s023.xls]

## Sheet: 工作表1
	Australian Museum Registration number (Mammal Collection)	Australian Museum Registration number (Tissue Collection)	mtDNA Control Region Haplotype	Gender	Locality (NSW)
	M.32286	EBU 90054	H05/Q1/Pc7		Kyogle
	M.37050	EBU 90056	H05/Q1/Pc7		Narrandera
	M.46797	EBU 90053	H18	Female	Port Macquarie
	M.46790	EBU 90046	Pc2	Female	Port Macquarie
	M.46792	EBU 90048	Pc2	Female	Port Macquarie
	M.46794	EBU 90050	Pc2	Male	Dunbogan
	M.46795	EBU 90051	Pc2	Female	Port Macquarie
	M.35160	EBU 90057	Pc2		Pine Creek State Forest
	M.35103	EBU 90058	Pc2		Coffs Harbour
	M.46799	EBU 90062	Pc2	Female	Port Macquarie
	M.46800	EBU 90063	Pc2	Female	Byabarra
	M.46801	EBU 90064	Pc2	Male	Port Macquarie
	M.46791	EBU 90047	Pc3	Male	Port Macquarie
	M.46793	EBU 90049	Pc3	Female	Port Macquarie
	M.46796	EBU 90052	Pc3	Male	Port Macquarie
	M.46798	EBU 90061	Pc3	Male	Port Macquarie
	M.46802	EBU 90065	Pc3	Female	Port Macquarie
	M.35147	EBU 90059	Pc6	Male	Bonville
	M.45019	EBU 90055	Pc6		Grafton region
	M.35159	EBU 90060	Pc8		Coffs Harbour
