# Supplementary material for: SNP Marker Discovery in Koala TLR Genes
Source: PLoS One. 2015 Mar 23;10(3):e0121068. doi: 10.1371/journal.pone.0121068 (PMC4370664; doi:10.1371/journal.pone.0121068)
Supplement: S3 Table — (XLS) [file pone.0121068.s024.xls]

## Sheet: 工作表1
	No.	Gene	GenBank accession
	1	TLR2*1	KM816852
	2	TLR2*2	KM816853
	3	TLR2*3	KM816854
	4	TLR2*4	KM816855
	5	TLR3*1	KM816856
	6	TLR3*2	KM816857
	7	TLR3*3	KM816858
	8	TLR3*4	KM816859
	9	TLR4*1	KM816860
	10	TLR4*2	KM816861
	11	TLR4*3	KM816862
	12	TLR4*4	KM816863
	13	TLR4*5	KM816864
	14	TLR4*6	KM816865
	15	TLR4*7	KM816866
	16	TLR4*8	KM816867
	17	TLR4*9	KM816868
	18	TLR4*10	KM816869
	19	TLR4*11	KM816870
	20	TLR4*12	KM816871
	21	TLR5*1	KM816872
	22	TLR5*2	KM816873
	23	TLR5*3	KM816874
	24	TLR5*4	KM816875
	25	TLR5*5	KM816876
	26	TLR5*6	KM816877
	27	TLR5*7	KM816878
	28	TLR5*8	KM816879
	29	TLR1/6like*1	KM816880
	30	TLR1/6like*2	KM816881
	31	TLR7*1	KM816882
	32	TLR7*2	KM816883
	33	TLR7*3	KM816884
	34	TLR7*4	KM816885
	35	TLR8*1	KM816886
	36	TLR8*2	KM816887
	37	TLR8*3	KM816888
	38	TLR8*4	KM816889
	39	TLR8*5	KM816890
	40	TLR9*1	KM816891
	41	TLR9*2	KM816892
	42	TLR9*3	KM816893
	43	TLR9*4	KM816894
	44	TLR9*5	KM816895
	45	TLR9*6	KM816896
	46	TLR9*7	KM816897
	47	TLR9*8	KM816898
	48	TLR9*9	KM816899
	49	TLR9*10	KM816900
	50	TLR13*1	KP334160
	51	TLR13*2	KP334161
