# Supplementary material for: SNP Marker Discovery in Koala TLR Genes
Source: PLoS One. 2015 Mar 23;10(3):e0121068. doi: 10.1371/journal.pone.0121068 (PMC4370664; doi:10.1371/journal.pone.0121068)
Supplement: S4 Table — (XLS) [file pone.0121068.s025.xls]

## Sheet: 工作表1
	Sample	TLR2	TLR3	TLR4	TLR5	TLR1/6like	TLR7	TLR8	TLR9	TLR13	mtDNA
	M.32286	1,2	2,4	1,9	2,7	1,1	1,1	4,4	6,6	1,1	H05/Q1/Pc7
	M.37050	3,3	2,2	3,4	3,5	1,1	1,1	4,4	6,8	1,2	H05/Q1/Pc7
	M.46797	1,1	2,2	5,6	5,8	1,1	1,2	3,4	9,10	1,1	H18
	M.46790	1,1	1,1	9,11	1,4	1,1	1,3	1,1	1,1	1,1	PM2
	M.46792	3,4	2,2	9,9	1,1	1,1	1,1	4,4	4,4	1,1	PM2
	M.46794	1,1	2,2	3,9	1,3	1,1	1,1	4,4	3,7	1,1	PM2
	M.46795	3,3	1,2	10,10	2,2	1,1	1,1	1,4	5,5	1,1	PM2
	M.35160	3,3	2,2	8,9	1,4	1,1	1,1	1,4	4,4	1,1	PM2
	M.35103	1,4	2,4	8,9	2,3	1,1	1,2	3,3	4,4	1,1	PM2
	M.46799	3,3	2,2	9,10	3,8	1,1	1,3	1,1	4,5	1,1	PM2
	M.46800	1,1	2,2	4,7	3,3	1,1	2,2	1,2	6,6	1,1	PM2
	M.46801	3,3	2,2	10,12	2,2	1,1	1,1	1,4	4,5	1,1	PM2
	M.46791	1,1	2,2	1,1	2,6	1,2	1,1	4,4	2,2	1,1	PM3
	M.46793	1,3	1,2	4,9	2,6	1,1	1,1	4,4	4,4	1,1	PM3
	M.46796	3,3	2,2	3,11	2,2	1,1	1,1	1,4	3,7	1,1	PM3
	M.46798	1,3	2,2	7,9	6,6	1,1	2,2	1,3	2,4	1,1	PM3
	M.46802	1,3	2,2	3,4	4,8	1,1	1,1	1,4	1,2	1,1	PM3
	M.35147	1,1	3,3	2,5	1,2	1,1	1,1	4,4	8,8	1,1	PM6
	M.45019	3,3	2,2	3,6	2,3	1,1	1,3	4,4	6,6	1,1	PM6
	M.35159	3,4	2,2	2,3	2,3	1,1	1,1	4,5	2,4	1,2	PM8
